# Supplementary material for: Physicochemical Characterization of Kynurenine Pathway Metabolites
Source: Antioxidants (Basel). 2025 May 14;14(5):589. doi: 10.3390/antiox14050589 (PMC12108296; doi:10.3390/antiox14050589)
Supplement: Supplementary file 1 [file antioxidants-14-00589-s001.zip]

Archive with 406 entries (328 files):
- 20250203_3OHkynurenine_titr/
- 20250203_3OHkynurenine_titr/01.fid/
- 20250203_3OHkynurenine_titr/01.fid/fid
- 20250203_3OHkynurenine_titr/01.fid/log
- 20250203_3OHkynurenine_titr/01.fid/procpar
- 20250203_3OHkynurenine_titr/01.fid/text
- 20250203_3OHkynurenine_titr/02.fid/
- 20250203_3OHkynurenine_titr/02.fid/fid
- 20250203_3OHkynurenine_titr/02.fid/log
- 20250203_3OHkynurenine_titr/02.fid/procpar
- 20250203_3OHkynurenine_titr/02.fid/text
- 20250203_3OHkynurenine_titr/03.fid/
- 20250203_3OHkynurenine_titr/03.fid/fid
- 20250203_3OHkynurenine_titr/03.fid/log
- 20250203_3OHkynurenine_titr/03.fid/procpar
- 20250203_3OHkynurenine_titr/03.fid/text
- 20250203_3OHkynurenine_titr/04.fid/
- 20250203_3OHkynurenine_titr/04.fid/fid
- 20250203_3OHkynurenine_titr/04.fid/log
- 20250203_3OHkynurenine_titr/04.fid/procpar
- 20250203_3OHkynurenine_titr/04.fid/text
- 20250203_3OHkynurenine_titr/05.fid/
- 20250203_3OHkynurenine_titr/05.fid/fid
- 20250203_3OHkynurenine_titr/05.fid/log
- 20250203_3OHkynurenine_titr/05.fid/procpar
- 20250203_3OHkynurenine_titr/05.fid/text
- 20250203_3OHkynurenine_titr/06.fid/
- 20250203_3OHkynurenine_titr/06.fid/fid
- 20250203_3OHkynurenine_titr/06.fid/log
- 20250203_3OHkynurenine_titr/06.fid/procpar
- 20250203_3OHkynurenine_titr/06.fid/text
- 20250203_3OHkynurenine_titr/07.fid/
- 20250203_3OHkynurenine_titr/07.fid/fid
- 20250203_3OHkynurenine_titr/07.fid/log
- 20250203_3OHkynurenine_titr/07.fid/procpar
- 20250203_3OHkynurenine_titr/07.fid/text
- 20250203_3OHkynurenine_titr/08.fid/
- 20250203_3OHkynurenine_titr/08.fid/fid
- 20250203_3OHkynurenine_titr/08.fid/log
- 20250203_3OHkynurenine_titr/08.fid/procpar
- 20250203_3OHkynurenine_titr/08.fid/text
- 20250203_3OHkynurenine_titr/09.fid/
- 20250203_3OHkynurenine_titr/09.fid/fid
- 20250203_3OHkynurenine_titr/09.fid/log
- 20250203_3OHkynurenine_titr/09.fid/procpar
- 20250203_3OHkynurenine_titr/09.fid/text
- 20250203_3OHkynurenine_titr/10.fid/
- 20250203_3OHkynurenine_titr/10.fid/fid
- 20250203_3OHkynurenine_titr/10.fid/log
- 20250203_3OHkynurenine_titr/10.fid/procpar
- 20250203_3OHkynurenine_titr/10.fid/text
- 20250203_3OHkynurenine_titr/11.fid/
- 20250203_3OHkynurenine_titr/11.fid/fid
- 20250203_3OHkynurenine_titr/11.fid/log
- 20250203_3OHkynurenine_titr/11.fid/procpar
- 20250203_3OHkynurenine_titr/11.fid/text
- 20250203_3OHkynurenine_titr/12.fid/
- 20250203_3OHkynurenine_titr/12.fid/fid
- 20250203_3OHkynurenine_titr/12.fid/log
- 20250203_3OHkynurenine_titr/12.fid/procpar
- 20250203_3OHkynurenine_titr/12.fid/text
- 20250203_3OHkynurenine_titr/13.fid/
- 20250203_3OHkynurenine_titr/13.fid/fid
- 20250203_3OHkynurenine_titr/13.fid/log
- 20250203_3OHkynurenine_titr/13.fid/procpar
- 20250203_3OHkynurenine_titr/13.fid/text
- 20250203_3OHkynurenine_titr/14.fid/
- 20250203_3OHkynurenine_titr/14.fid/fid
- 20250203_3OHkynurenine_titr/14.fid/log
- 20250203_3OHkynurenine_titr/14.fid/procpar
- 20250203_3OHkynurenine_titr/14.fid/text
- 20250203_3OHkynurenine_titr/15.fid/
- 20250203_3OHkynurenine_titr/15.fid/fid
- 20250203_3OHkynurenine_titr/15.fid/log
- 20250203_3OHkynurenine_titr/15.fid/procpar
- 20250203_3OHkynurenine_titr/15.fid/text
- 20250203_kynurenine_titr/
- 20250203_kynurenine_titr/01.fid/
- 20250203_kynurenine_titr/01.fid/fid
- 20250203_kynurenine_titr/01.fid/log
- 20250203_kynurenine_titr/01.fid/procpar
- 20250203_kynurenine_titr/01.fid/text
- 20250203_kynurenine_titr/02.fid/
- 20250203_kynurenine_titr/02.fid/fid
- 20250203_kynurenine_titr/02.fid/log
- 20250203_kynurenine_titr/02.fid/procpar
- 20250203_kynurenine_titr/02.fid/text
- 20250203_kynurenine_titr/03.fid/
- 20250203_kynurenine_titr/03.fid/fid
- 20250203_kynurenine_titr/03.fid/log
- 20250203_kynurenine_titr/03.fid/procpar
- 20250203_kynurenine_titr/03.fid/text
- 20250203_kynurenine_titr/04.fid/
- 20250203_kynurenine_titr/04.fid/fid
- 20250203_kynurenine_titr/04.fid/log
- 20250203_kynurenine_titr/04.fid/procpar
- 20250203_kynurenine_titr/04.fid/text
- 20250203_kynurenine_titr/05.fid/
- 20250203_kynurenine_titr/05.fid/fid
- 20250203_kynurenine_titr/05.fid/log
- 20250203_kynurenine_titr/05.fid/procpar
- 20250203_kynurenine_titr/05.fid/text
- 20250203_kynurenine_titr/06.fid/
- 20250203_kynurenine_titr/06.fid/fid
- 20250203_kynurenine_titr/06.fid/log
- 20250203_kynurenine_titr/06.fid/procpar
- 20250203_kynurenine_titr/06.fid/text
- 20250203_kynurenine_titr/07.fid/
- 20250203_kynurenine_titr/07.fid/fid
- 20250203_kynurenine_titr/07.fid/log
- 20250203_kynurenine_titr/07.fid/procpar
- 20250203_kynurenine_titr/07.fid/text
- 20250203_kynurenine_titr/08.fid/
- 20250203_kynurenine_titr/08.fid/fid
- 20250203_kynurenine_titr/08.fid/log
- 20250203_kynurenine_titr/08.fid/procpar
- 20250203_kynurenine_titr/08.fid/text
- 20250203_kynurenine_titr/09.fid/
- 20250203_kynurenine_titr/09.fid/fid
- 20250203_kynurenine_titr/09.fid/log
- 20250203_kynurenine_titr/09.fid/procpar
- 20250203_kynurenine_titr/09.fid/text
- 20250203_kynurenine_titr/10.fid/
- 20250203_kynurenine_titr/10.fid/fid
- 20250203_kynurenine_titr/10.fid/log
- 20250203_kynurenine_titr/10.fid/procpar
- 20250203_kynurenine_titr/10.fid/text
- 20250203_kynurenine_titr/11.fid/
- 20250203_kynurenine_titr/11.fid/fid
- 20250203_kynurenine_titr/11.fid/log
- 20250203_kynurenine_titr/11.fid/procpar
- 20250203_kynurenine_titr/11.fid/text
- 20250203_kynurenine_titr/12.fid/
- 20250203_kynurenine_titr/12.fid/fid
- 20250203_kynurenine_titr/12.fid/log
- 20250203_kynurenine_titr/12.fid/procpar
- 20250203_kynurenine_titr/12.fid/text
- 20250203_kynurenine_titr/13.fid/
- 20250203_kynurenine_titr/13.fid/fid
- 20250203_kynurenine_titr/13.fid/log
- 20250203_kynurenine_titr/13.fid/procpar
- 20250203_kynurenine_titr/13.fid/text
- 20250203_kyn_UV/
- 20250203_kyn_UV/kyn.xls
- 20250203_kyn_UV/kyn1.jws
- 20250203_kyn_UV/kyn1.txt
- 20250203_kyn_UV/kyn2.jws
- 20250203_kyn_UV/kyn2.txt
- 20250203_kyn_UV/kyn3.jws
- 20250203_kyn_UV/kyn3.txt
- 20250203_kyn_UV/kyn4.jws
- 20250203_kyn_UV/kyn4.txt
- 20250203_kyn_UV/kyn5.jws
- 20250203_kyn_UV/kyn5.txt
- 20250203_kyn_UV/kyn6.jws
- 20250203_kyn_UV/kyn6.txt
- 20250203_kyn_UV/kyn7.jws
- 20250203_kyn_UV/kyn7.txt
- 20250203_kyn_UV/kyn_pilot.jws
- 20250203_picolinicacid_titr/
- 20250203_picolinicacid_titr/01.fid/
- 20250203_picolinicacid_titr/01.fid/fid
- 20250203_picolinicacid_titr/01.fid/log
- 20250203_picolinicacid_titr/01.fid/procpar
- 20250203_picolinicacid_titr/01.fid/text
- 20250203_picolinicacid_titr/02.fid/
- 20250203_picolinicacid_titr/02.fid/fid
- 20250203_picolinicacid_titr/02.fid/log
- 20250203_picolinicacid_titr/02.fid/procpar
- 20250203_picolinicacid_titr/02.fid/text
- 20250203_picolinicacid_titr/03.fid/
- 20250203_picolinicacid_titr/03.fid/fid
- 20250203_picolinicacid_titr/03.fid/log
- 20250203_picolinicacid_titr/03.fid/procpar
- 20250203_picolinicacid_titr/03.fid/text
- 20250203_picolinicacid_titr/04.fid/
- 20250203_picolinicacid_titr/04.fid/fid
- 20250203_picolinicacid_titr/04.fid/log
- 20250203_picolinicacid_titr/04.fid/procpar
- 20250203_picolinicacid_titr/04.fid/text
- 20250203_picolinicacid_titr/05.fid/
- 20250203_picolinicacid_titr/05.fid/fid
- 20250203_picolinicacid_titr/05.fid/log
- 20250203_picolinicacid_titr/05.fid/procpar
- 20250203_picolinicacid_titr/05.fid/text
- 20250203_picolinicacid_titr/06.fid/
- 20250203_picolinicacid_titr/06.fid/fid
- 20250203_picolinicacid_titr/06.fid/log
- 20250203_picolinicacid_titr/06.fid/procpar
- 20250203_picolinicacid_titr/06.fid/text
- 20250203_picolinicacid_titr/07.fid/
- 20250203_picolinicacid_titr/07.fid/fid
- 20250203_picolinicacid_titr/07.fid/log
- 20250203_picolinicacid_titr/07.fid/procpar
- 20250203_picolinicacid_titr/07.fid/text
- 20250203_picolinicacid_titr/08.fid/
- 20250203_picolinicacid_titr/08.fid/fid
- 20250203_picolinicacid_titr/08.fid/log
- 20250203_picolinicacid_titr/08.fid/procpar
- 20250203_picolinicacid_titr/08.fid/text
- 20250203_picolinicacid_titr/09.fid/
- 20250203_picolinicacid_titr/09.fid/fid
- 20250203_picolinicacid_titr/09.fid/log
- 20250203_picolinicacid_titr/09.fid/procpar
- 20250203_picolinicacid_titr/09.fid/text
- 20250203_picolinicacid_titr/10.fid/
- 20250203_picolinicacid_titr/10.fid/fid
- 20250203_picolinicacid_titr/10.fid/log
- 20250203_picolinicacid_titr/10.fid/procpar
- 20250203_picolinicacid_titr/10.fid/text
- 20250204_kinurenicacid_titr/
- 20250204_kinurenicacid_titr/01.fid/
- 20250204_kinurenicacid_titr/01.fid/fid
- 20250204_kinurenicacid_titr/01.fid/log
- 20250204_kinurenicacid_titr/01.fid/procpar
- 20250204_kinurenicacid_titr/01.fid/text
- 20250204_kinurenicacid_titr/02.fid/
- 20250204_kinurenicacid_titr/02.fid/fid
- 20250204_kinurenicacid_titr/02.fid/log
- 20250204_kinurenicacid_titr/02.fid/procpar
- 20250204_kinurenicacid_titr/02.fid/text
- 20250204_kinurenicacid_titr/03.fid/
- 20250204_kinurenicacid_titr/03.fid/fid
- 20250204_kinurenicacid_titr/03.fid/log
- 20250204_kinurenicacid_titr/03.fid/procpar
- 20250204_kinurenicacid_titr/03.fid/text
- 20250204_kinurenicacid_titr/04.fid/
- 20250204_kinurenicacid_titr/04.fid/fid
- 20250204_kinurenicacid_titr/04.fid/log
- 20250204_kinurenicacid_titr/04.fid/procpar
- 20250204_kinurenicacid_titr/04.fid/text
- 20250204_kinurenicacid_titr/05.fid/
- 20250204_kinurenicacid_titr/05.fid/fid
- 20250204_kinurenicacid_titr/05.fid/log
- 20250204_kinurenicacid_titr/05.fid/procpar
- 20250204_kinurenicacid_titr/05.fid/text
- 20250204_kinurenicacid_titr/06.fid/
- 20250204_kinurenicacid_titr/06.fid/fid
- 20250204_kinurenicacid_titr/06.fid/log
- 20250204_kinurenicacid_titr/06.fid/procpar
- 20250204_kinurenicacid_titr/06.fid/text
- 20250204_kinurenicacid_titr/07.fid/
- 20250204_kinurenicacid_titr/07.fid/fid
- 20250204_kinurenicacid_titr/07.fid/log
- 20250204_kinurenicacid_titr/07.fid/procpar
- 20250204_kinurenicacid_titr/07.fid/text
- 20250204_kinurenicacid_titr/08.fid/
- 20250204_kinurenicacid_titr/08.fid/fid
- 20250204_kinurenicacid_titr/08.fid/log
- 20250204_kinurenicacid_titr/08.fid/procpar
- 20250204_kinurenicacid_titr/08.fid/text
- 20250204_kinurenicacid_titr/09.fid/
- 20250204_kinurenicacid_titr/09.fid/fid
- 20250204_kinurenicacid_titr/09.fid/log
- 20250204_kinurenicacid_titr/09.fid/procpar
- 20250204_kinurenicacid_titr/09.fid/text
- 20250204_kinurenicacid_titr/10.fid/
- 20250204_kinurenicacid_titr/10.fid/fid
- 20250204_kinurenicacid_titr/10.fid/log
- 20250204_kinurenicacid_titr/10.fid/procpar
- 20250204_kinurenicacid_titr/10.fid/text
- 20250204_kinurenicacid_titr/11.fid/
- 20250204_kinurenicacid_titr/11.fid/fid
- 20250204_kinurenicacid_titr/11.fid/log
- 20250204_kinurenicacid_titr/11.fid/procpar
- 20250204_kinurenicacid_titr/11.fid/text
- 20250204_kinurenicacid_titr/12.fid/
- 20250204_kinurenicacid_titr/12.fid/fid
- 20250204_kinurenicacid_titr/12.fid/log
- 20250204_kinurenicacid_titr/12.fid/procpar
- 20250204_kinurenicacid_titr/12.fid/text
- 20250204_kinurenicacid_titr/13.fid/
- 20250204_kinurenicacid_titr/13.fid/fid
- 20250204_kinurenicacid_titr/13.fid/log
- 20250204_kinurenicacid_titr/13.fid/procpar
- 20250204_kinurenicacid_titr/13.fid/text
- 20250214_NMR_3OHkynurenine.opj
- 20250214_NMR_kynurenine.opj
- 20250214_NMR_picolinicacid.opj
- 20250214_UV_kynurenicacid.opj
- 20250220_3OHkynurenine_titr/
- 20250220_3OHkynurenine_titr/01.fid/
- 20250220_3OHkynurenine_titr/01.fid/fid
- 20250220_3OHkynurenine_titr/01.fid/log
- 20250220_3OHkynurenine_titr/01.fid/procpar
- 20250220_3OHkynurenine_titr/01.fid/text
- 20250220_3OHkynurenine_titr/02.fid/
- 20250220_3OHkynurenine_titr/02.fid/fid
- 20250220_3OHkynurenine_titr/02.fid/log
- 20250220_3OHkynurenine_titr/02.fid/procpar
- 20250220_3OHkynurenine_titr/02.fid/text
- 20250220_3OHkynurenine_titr/03.fid/
- 20250220_3OHkynurenine_titr/03.fid/fid
- 20250220_3OHkynurenine_titr/03.fid/log
- 20250220_3OHkynurenine_titr/03.fid/procpar
- 20250220_3OHkynurenine_titr/03.fid/text
- 20250220_3OHkynurenine_titr/04.fid/
- 20250220_3OHkynurenine_titr/04.fid/fid
- 20250220_3OHkynurenine_titr/04.fid/log
- 20250220_3OHkynurenine_titr/04.fid/procpar
[truncated: 106 more entries]
