# Supplementary material for: Physicochemical Characterization of Kynurenine Pathway Metabolites
Source: Antioxidants (Basel). 2025 May 14;14(5):589. doi: 10.3390/antiox14050589 (PMC12108296; doi:10.3390/antiox14050589)
Supplement: Supplementary file 1 [file antioxidants-14-00589-s001.zip › 20250203_kynurenine_titr/06.fid/log]

Mon Feb  3 10:15:52 2025: Experiment started
Mon Feb  3 10:16:35 2025: Acquisition complete
