# Supplementary material for: Physicochemical Characterization of Kynurenine Pathway Metabolites
Source: Antioxidants (Basel). 2025 May 14;14(5):589. doi: 10.3390/antiox14050589 (PMC12108296; doi:10.3390/antiox14050589)
Supplement: Supplementary file 1 [file antioxidants-14-00589-s001.zip › 20250203_kyn_UV/kyn.xls]

## Sheet: Munka1
1.22	0.0977
1.71	0.1028
2.47	0.1264
2.96	0.1433
3.24	0.1491
3.56	0.1524
4.21	0.1563
