# Supplementary material for: Physicochemical Characterization of Kynurenine Pathway Metabolites
Source: Antioxidants (Basel). 2025 May 14;14(5):589. doi: 10.3390/antiox14050589 (PMC12108296; doi:10.3390/antiox14050589)
Supplement: Supplementary file 1 [file antioxidants-14-00589-s001.zip › 20250203_kyn_UV/kyn1.txt]

TITLE
DATA TYPE
ORIGIN	JASCO
OWNER
DATE	02/01/01
TIME	03:31:45
SPECTROMETER/DATA SYSTEM	JASCO Corp., V-550, Rev. 1.00
RESOLUTION
DELTAX	-1
XUNITS	NANOMETERS
YUNITS	ABSORBANCE
FIRSTX	400.0000
LASTX	250.0000
NPOINTS	151
FIRSTY	0.02747
MAXY	0.22659
MINY	0.02472
XYDATA
400.0000	0.02747
399.0000	0.02677
398.0000	0.02718
397.0000	0.02693
396.0000	0.02554
395.0000	0.02639
394.0000	0.02472
393.0000	0.02628
392.0000	0.02474
391.0000	0.02759
390.0000	0.02572
389.0000	0.02586
388.0000	0.02697
387.0000	0.02806
386.0000	0.0267
385.0000	0.02693
384.0000	0.02563
383.0000	0.02695
382.0000	0.02728
381.0000	0.02714
380.0000	0.02699
379.0000	0.02892
378.0000	0.02961
377.0000	0.02879
376.0000	0.02915
375.0000	0.02664
374.0000	0.03121
373.0000	0.03038
372.0000	0.03139
371.0000	0.03169
370.0000	0.03588
369.0000	0.03701
368.0000	0.03442
367.0000	0.03529
366.0000	0.03861
365.0000	0.03868
364.0000	0.04222
363.0000	0.04326
362.0000	0.0473
361.0000	0.04867
360.0000	0.05067
359.0000	0.05088
358.0000	0.04937
357.0000	0.05124
356.0000	0.05557
355.0000	0.05915
354.0000	0.05746
353.0000	0.05641
352.0000	0.05697
351.0000	0.05939
350.0000	0.05999
349.0000	0.06185
348.0000	0.06751
347.0000	0.07138
346.0000	0.07086
345.0000	0.06881
344.0000	0.0712
343.0000	0.07429
342.0000	0.07538
341.0000	0.07923
340.0000	0.09211
339.0000	0.09312
338.0000	0.09385
337.0000	0.09478
336.0000	0.09554
335.0000	0.09626
334.0000	0.09691
333.0000	0.09717
332.0000	0.09765
331.0000	0.098
330.0000	0.09825
329.0000	0.0985
328.0000	0.09876
327.0000	0.09872
326.0000	0.09853
325.0000	0.09872
324.0000	0.09843
323.0000	0.09805
322.0000	0.09776
321.0000	0.09736
320.0000	0.09701
319.0000	0.0968
318.0000	0.09658
317.0000	0.09709
316.0000	0.09766
315.0000	0.09875
314.0000	0.09973
313.0000	0.10101
312.0000	0.10234
311.0000	0.10332
310.0000	0.10386
309.0000	0.10349
308.0000	0.10266
307.0000	0.10067
306.0000	0.09884
305.0000	0.0965
304.0000	0.09439
303.0000	0.09201
302.0000	0.08977
301.0000	0.08789
300.0000	0.08575
299.0000	0.08381
298.0000	0.08218
297.0000	0.08037
296.0000	0.07826
295.0000	0.07634
294.0000	0.0743
293.0000	0.07187
292.0000	0.06972
291.0000	0.06798
290.0000	0.06603
289.0000	0.06401
288.0000	0.06242
287.0000	0.0609
286.0000	0.05932
285.0000	0.05795
284.0000	0.05666
283.0000	0.05541
282.0000	0.05426
281.0000	0.0534
280.0000	0.0522
279.0000	0.05111
278.0000	0.05048
277.0000	0.0498
276.0000	0.04882
275.0000	0.04807
274.0000	0.04757
273.0000	0.04692
272.0000	0.04683
271.0000	0.04692
270.0000	0.04683
269.0000	0.04723
268.0000	0.04805
267.0000	0.04934
266.0000	0.05086
265.0000	0.05285
264.0000	0.0551
263.0000	0.05811
262.0000	0.06152
261.0000	0.06575
260.0000	0.07096
259.0000	0.07709
258.0000	0.08459
257.0000	0.09329
256.0000	0.10379
255.0000	0.1165
254.0000	0.13165
253.0000	0.15018
252.0000	0.1722
251.0000	0.19787
250.0000	0.22659
