# Supplementary material for: Physicochemical Characterization of Kynurenine Pathway Metabolites
Source: Antioxidants (Basel). 2025 May 14;14(5):589. doi: 10.3390/antiox14050589 (PMC12108296; doi:10.3390/antiox14050589)
Supplement: Supplementary file 1 [file antioxidants-14-00589-s001.zip › 20250203_kyn_UV/kyn2.txt]

TITLE
DATA TYPE
ORIGIN	JASCO
OWNER
DATE	02/01/01
TIME	03:34:55
SPECTROMETER/DATA SYSTEM	JASCO Corp., V-550, Rev. 1.00
RESOLUTION
DELTAX	-1
XUNITS	NANOMETERS
YUNITS	ABSORBANCE
FIRSTX	400.0000
LASTX	250.0000
NPOINTS	151
FIRSTY	0.04280
MAXY	0.21658
MINY	0.03987
XYDATA
400.0000	0.0428
399.0000	0.04264
398.0000	0.04258
397.0000	0.04245
396.0000	0.04212
395.0000	0.04193
394.0000	0.04175
393.0000	0.04101
392.0000	0.0414
391.0000	0.04128
390.0000	0.04199
389.0000	0.04112
388.0000	0.04263
387.0000	0.04249
386.0000	0.04351
385.0000	0.04163
384.0000	0.04196
383.0000	0.03987
382.0000	0.04242
381.0000	0.04237
380.0000	0.04253
379.0000	0.04301
378.0000	0.04247
377.0000	0.04302
376.0000	0.04201
375.0000	0.04311
374.0000	0.04558
373.0000	0.04541
372.0000	0.04573
371.0000	0.04578
370.0000	0.04586
369.0000	0.04928
368.0000	0.05083
367.0000	0.05296
366.0000	0.05216
365.0000	0.05252
364.0000	0.05233
363.0000	0.05451
362.0000	0.06016
361.0000	0.05981
360.0000	0.05902
359.0000	0.06328
358.0000	0.06327
357.0000	0.0657
356.0000	0.06542
355.0000	0.0679
354.0000	0.06902
353.0000	0.06679
352.0000	0.07233
351.0000	0.07558
350.0000	0.07673
349.0000	0.0781
348.0000	0.0843
347.0000	0.08634
346.0000	0.08759
345.0000	0.0888
344.0000	0.08992
343.0000	0.09104
342.0000	0.09583
341.0000	0.09692
340.0000	0.09518
339.0000	0.09644
338.0000	0.09756
337.0000	0.0987
336.0000	0.09965
335.0000	0.1007
334.0000	0.10186
333.0000	0.10236
332.0000	0.1028
331.0000	0.10342
330.0000	0.10348
329.0000	0.10338
328.0000	0.1035
327.0000	0.10327
326.0000	0.10323
325.0000	0.10278
324.0000	0.10234
323.0000	0.10179
322.0000	0.10116
321.0000	0.10069
320.0000	0.10031
319.0000	0.09966
318.0000	0.09871
317.0000	0.09851
316.0000	0.0983
315.0000	0.09835
314.0000	0.09883
313.0000	0.0994
312.0000	0.09992
311.0000	0.10047
310.0000	0.10065
309.0000	0.10052
308.0000	0.09978
307.0000	0.09845
306.0000	0.09642
305.0000	0.09426
304.0000	0.09227
303.0000	0.09015
302.0000	0.08803
301.0000	0.08605
300.0000	0.0839
299.0000	0.08212
298.0000	0.08024
297.0000	0.07857
296.0000	0.07682
295.0000	0.07491
294.0000	0.0731
293.0000	0.07118
292.0000	0.0692
291.0000	0.06727
290.0000	0.0654
289.0000	0.06378
288.0000	0.06198
287.0000	0.06035
286.0000	0.05906
285.0000	0.05773
284.0000	0.0564
283.0000	0.05531
282.0000	0.05426
281.0000	0.05321
280.0000	0.05243
279.0000	0.05153
278.0000	0.05087
277.0000	0.05015
276.0000	0.04944
275.0000	0.04896
274.0000	0.04832
273.0000	0.04796
272.0000	0.04767
271.0000	0.04759
270.0000	0.04777
269.0000	0.04815
268.0000	0.04879
267.0000	0.04962
266.0000	0.05106
265.0000	0.05293
264.0000	0.05491
263.0000	0.05751
262.0000	0.06078
261.0000	0.06475
260.0000	0.06967
259.0000	0.07533
258.0000	0.08238
257.0000	0.09061
256.0000	0.10084
255.0000	0.11318
254.0000	0.12808
253.0000	0.14591
252.0000	0.16669
251.0000	0.1903
250.0000	0.21658
