# Supplementary material for: Physicochemical Characterization of Kynurenine Pathway Metabolites
Source: Antioxidants (Basel). 2025 May 14;14(5):589. doi: 10.3390/antiox14050589 (PMC12108296; doi:10.3390/antiox14050589)
Supplement: Supplementary file 1 [file antioxidants-14-00589-s001.zip › 20250203_kyn_UV/kyn3.txt]

TITLE
DATA TYPE
ORIGIN	JASCO
OWNER
DATE	02/01/01
TIME	03:37:54
SPECTROMETER/DATA SYSTEM	JASCO Corp., V-550, Rev. 1.00
RESOLUTION
DELTAX	-1
XUNITS	NANOMETERS
YUNITS	ABSORBANCE
FIRSTX	400.0000
LASTX	250.0000
NPOINTS	151
FIRSTY	0.05663
MAXY	0.23045
MINY	0.05289
XYDATA
400.0000	0.05663
399.0000	0.05786
398.0000	0.05626
397.0000	0.05698
396.0000	0.0576
395.0000	0.05833
394.0000	0.0562
393.0000	0.05681
392.0000	0.05795
391.0000	0.05711
390.0000	0.05741
389.0000	0.05739
388.0000	0.05769
387.0000	0.05885
386.0000	0.05774
385.0000	0.06014
384.0000	0.05937
383.0000	0.05592
382.0000	0.05794
381.0000	0.05944
380.0000	0.05756
379.0000	0.05706
378.0000	0.05757
377.0000	0.05822
376.0000	0.0576
375.0000	0.05833
374.0000	0.05864
373.0000	0.05904
372.0000	0.05811
371.0000	0.05893
370.0000	0.06212
369.0000	0.06218
368.0000	0.0625
367.0000	0.06184
366.0000	0.06193
365.0000	0.06335
364.0000	0.06064
363.0000	0.06691
362.0000	0.06748
361.0000	0.07082
360.0000	0.06913
359.0000	0.06942
358.0000	0.07349
357.0000	0.07801
356.0000	0.07976
355.0000	0.08484
354.0000	0.08897
353.0000	0.09336
352.0000	0.0989
351.0000	0.1012
350.0000	0.10427
349.0000	0.11209
348.0000	0.1196
347.0000	0.12085
346.0000	0.11767
345.0000	0.11934
344.0000	0.11899
343.0000	0.12432
342.0000	0.12466
341.0000	0.12871
340.0000	0.11225
339.0000	0.11389
338.0000	0.11568
337.0000	0.11787
336.0000	0.1205
335.0000	0.12253
334.0000	0.12452
333.0000	0.12594
332.0000	0.12636
331.0000	0.126
330.0000	0.12518
329.0000	0.12419
328.0000	0.12269
327.0000	0.12089
326.0000	0.1191
325.0000	0.11724
324.0000	0.11568
323.0000	0.11436
322.0000	0.11287
321.0000	0.1118
320.0000	0.11071
319.0000	0.10936
318.0000	0.10807
317.0000	0.10649
316.0000	0.10465
315.0000	0.10277
314.0000	0.10127
313.0000	0.09992
312.0000	0.09874
311.0000	0.09776
310.0000	0.0966
309.0000	0.09551
308.0000	0.09445
307.0000	0.09273
306.0000	0.09102
305.0000	0.08915
304.0000	0.08726
303.0000	0.08561
302.0000	0.08356
301.0000	0.08148
300.0000	0.07946
299.0000	0.07768
298.0000	0.07592
297.0000	0.07439
296.0000	0.07301
295.0000	0.07163
294.0000	0.06996
293.0000	0.0688
292.0000	0.06763
291.0000	0.06625
290.0000	0.06496
289.0000	0.06366
288.0000	0.06262
287.0000	0.06146
286.0000	0.0603
285.0000	0.0594
284.0000	0.05854
283.0000	0.05777
282.0000	0.05712
281.0000	0.05633
280.0000	0.05598
279.0000	0.05551
278.0000	0.05523
277.0000	0.05482
276.0000	0.05427
275.0000	0.05398
274.0000	0.05361
273.0000	0.05316
272.0000	0.05289
271.0000	0.05297
270.0000	0.05323
269.0000	0.05371
268.0000	0.05452
267.0000	0.0557
266.0000	0.05718
265.0000	0.05919
264.0000	0.06163
263.0000	0.06448
262.0000	0.06807
261.0000	0.07227
260.0000	0.07744
259.0000	0.08362
258.0000	0.09106
257.0000	0.09995
256.0000	0.1105
255.0000	0.12318
254.0000	0.13832
253.0000	0.15644
252.0000	0.17776
251.0000	0.20263
250.0000	0.23045
