# Supplementary material for: Physicochemical Characterization of Kynurenine Pathway Metabolites
Source: Antioxidants (Basel). 2025 May 14;14(5):589. doi: 10.3390/antiox14050589 (PMC12108296; doi:10.3390/antiox14050589)
Supplement: Supplementary file 1 [file antioxidants-14-00589-s001.zip › 20250203_kyn_UV/kyn4.txt]

TITLE
DATA TYPE
ORIGIN	JASCO
OWNER
DATE	02/01/01
TIME	03:40:51
SPECTROMETER/DATA SYSTEM	JASCO Corp., V-550, Rev. 1.00
RESOLUTION
DELTAX	-1
XUNITS	NANOMETERS
YUNITS	ABSORBANCE
FIRSTX	400.0000
LASTX	250.0000
NPOINTS	151
FIRSTY	0.03464
MAXY	0.23847
MINY	0.03167
XYDATA
400.0000	0.03464
399.0000	0.03276
398.0000	0.03307
397.0000	0.03402
396.0000	0.03167
395.0000	0.0336
394.0000	0.03709
393.0000	0.03512
392.0000	0.03472
391.0000	0.03435
390.0000	0.03496
389.0000	0.03525
388.0000	0.03658
387.0000	0.03518
386.0000	0.03585
385.0000	0.03716
384.0000	0.03451
383.0000	0.03381
382.0000	0.03433
381.0000	0.03461
380.0000	0.035
379.0000	0.03638
378.0000	0.03668
377.0000	0.0342
376.0000	0.03489
375.0000	0.03573
374.0000	0.03625
373.0000	0.03747
372.0000	0.0379
371.0000	0.03799
370.0000	0.03753
369.0000	0.03674
368.0000	0.03545
367.0000	0.0359
366.0000	0.03868
365.0000	0.03668
364.0000	0.04368
363.0000	0.04339
362.0000	0.04228
361.0000	0.04399
360.0000	0.04601
359.0000	0.04804
358.0000	0.04943
357.0000	0.05316
356.0000	0.05842
355.0000	0.06042
354.0000	0.06622
353.0000	0.07819
352.0000	0.08435
351.0000	0.09098
350.0000	0.09735
349.0000	0.10748
348.0000	0.10725
347.0000	0.1112
346.0000	0.11259
345.0000	0.11588
344.0000	0.1169
343.0000	0.1185
342.0000	0.12236
341.0000	0.12213
340.0000	0.12504
339.0000	0.12663
338.0000	0.12955
337.0000	0.13281
336.0000	0.13585
335.0000	0.13872
334.0000	0.14135
333.0000	0.1429
332.0000	0.14332
331.0000	0.14288
330.0000	0.14134
329.0000	0.13859
328.0000	0.13595
327.0000	0.13268
326.0000	0.12955
325.0000	0.12678
324.0000	0.12444
323.0000	0.12222
322.0000	0.1201
321.0000	0.11835
320.0000	0.11643
319.0000	0.11444
318.0000	0.11229
317.0000	0.10994
316.0000	0.10701
315.0000	0.10405
314.0000	0.10101
313.0000	0.09822
312.0000	0.09553
311.0000	0.09293
310.0000	0.09049
309.0000	0.08839
308.0000	0.08643
307.0000	0.08435
306.0000	0.0823
305.0000	0.08059
304.0000	0.07897
303.0000	0.07689
302.0000	0.07499
301.0000	0.07291
300.0000	0.07082
299.0000	0.06884
298.0000	0.06711
297.0000	0.06535
296.0000	0.06387
295.0000	0.06245
294.0000	0.06106
293.0000	0.06024
292.0000	0.05934
291.0000	0.05854
290.0000	0.0578
289.0000	0.05676
288.0000	0.05575
287.0000	0.05482
286.0000	0.05403
285.0000	0.05316
284.0000	0.05241
283.0000	0.05161
282.0000	0.0512
281.0000	0.05082
280.0000	0.0506
279.0000	0.05026
278.0000	0.05005
277.0000	0.04974
276.0000	0.04931
275.0000	0.04907
274.0000	0.04873
273.0000	0.04849
272.0000	0.0483
271.0000	0.04813
270.0000	0.04859
269.0000	0.04922
268.0000	0.04991
267.0000	0.05152
266.0000	0.05346
265.0000	0.05563
264.0000	0.05836
263.0000	0.06128
262.0000	0.06519
261.0000	0.06999
260.0000	0.07555
259.0000	0.08214
258.0000	0.09026
257.0000	0.09956
256.0000	0.11079
255.0000	0.12415
254.0000	0.13995
253.0000	0.15872
252.0000	0.18152
251.0000	0.20802
250.0000	0.23847
