# Supplementary material for: Physicochemical Characterization of Kynurenine Pathway Metabolites
Source: Antioxidants (Basel). 2025 May 14;14(5):589. doi: 10.3390/antiox14050589 (PMC12108296; doi:10.3390/antiox14050589)
Supplement: Supplementary file 1 [file antioxidants-14-00589-s001.zip › 20250203_kyn_UV/kyn5.txt]

TITLE
DATA TYPE
ORIGIN	JASCO
OWNER
DATE	02/01/01
TIME	03:44:00
SPECTROMETER/DATA SYSTEM	JASCO Corp., V-550, Rev. 1.00
RESOLUTION
DELTAX	-1
XUNITS	NANOMETERS
YUNITS	ABSORBANCE
FIRSTX	400.0000
LASTX	250.0000
NPOINTS	151
FIRSTY	0.05152
MAXY	0.23713
MINY	0.04264
XYDATA
400.0000	0.05152
399.0000	0.0519
398.0000	0.05198
397.0000	0.05203
396.0000	0.051
395.0000	0.05035
394.0000	0.05108
393.0000	0.05181
392.0000	0.0512
391.0000	0.05021
390.0000	0.0521
389.0000	0.05224
388.0000	0.04999
387.0000	0.05048
386.0000	0.05109
385.0000	0.05038
384.0000	0.05059
383.0000	0.04845
382.0000	0.04903
381.0000	0.05089
380.0000	0.04969
379.0000	0.05024
378.0000	0.05233
377.0000	0.0508
376.0000	0.04954
375.0000	0.05173
374.0000	0.05265
373.0000	0.05095
372.0000	0.05036
371.0000	0.0502
370.0000	0.05103
369.0000	0.05218
368.0000	0.05154
367.0000	0.05041
366.0000	0.04985
365.0000	0.05139
364.0000	0.05589
363.0000	0.05485
362.0000	0.05398
361.0000	0.05563
360.0000	0.05631
359.0000	0.06068
358.0000	0.06452
357.0000	0.06625
356.0000	0.07129
355.0000	0.07767
354.0000	0.08405
353.0000	0.09075
352.0000	0.09742
351.0000	0.10868
350.0000	0.11858
349.0000	0.12344
348.0000	0.12917
347.0000	0.13104
346.0000	0.13099
345.0000	0.13155
344.0000	0.13647
343.0000	0.13883
342.0000	0.13644
341.0000	0.13824
340.0000	0.12939
339.0000	0.13137
338.0000	0.13409
337.0000	0.13716
336.0000	0.14082
335.0000	0.14436
334.0000	0.14696
333.0000	0.14867
332.0000	0.14914
331.0000	0.14826
330.0000	0.1461
329.0000	0.14284
328.0000	0.13937
327.0000	0.13555
326.0000	0.13201
325.0000	0.12869
324.0000	0.12549
323.0000	0.1228
322.0000	0.12059
321.0000	0.11845
320.0000	0.11655
319.0000	0.11419
318.0000	0.11145
317.0000	0.10836
316.0000	0.10511
315.0000	0.10148
314.0000	0.09777
313.0000	0.09429
312.0000	0.09085
311.0000	0.08763
310.0000	0.08475
309.0000	0.08222
308.0000	0.07995
307.0000	0.07774
306.0000	0.07569
305.0000	0.07348
304.0000	0.07173
303.0000	0.07003
302.0000	0.06806
301.0000	0.06587
300.0000	0.06392
299.0000	0.06174
298.0000	0.05976
297.0000	0.0582
296.0000	0.05681
295.0000	0.05546
294.0000	0.05434
293.0000	0.05341
292.0000	0.05271
291.0000	0.05197
290.0000	0.05122
289.0000	0.05039
288.0000	0.04954
287.0000	0.04862
286.0000	0.0478
285.0000	0.04685
284.0000	0.04614
283.0000	0.04566
282.0000	0.0452
281.0000	0.04474
280.0000	0.04446
279.0000	0.04443
278.0000	0.04431
277.0000	0.04408
276.0000	0.04392
275.0000	0.04357
274.0000	0.04311
273.0000	0.04278
272.0000	0.04264
271.0000	0.04285
270.0000	0.04292
269.0000	0.04331
268.0000	0.04437
267.0000	0.04572
266.0000	0.04762
265.0000	0.04993
264.0000	0.05283
263.0000	0.05607
262.0000	0.06003
261.0000	0.06474
260.0000	0.07046
259.0000	0.07751
258.0000	0.08568
257.0000	0.09521
256.0000	0.10655
255.0000	0.11998
254.0000	0.13599
253.0000	0.1553
252.0000	0.17821
251.0000	0.20552
250.0000	0.23713
