# Supplementary material for: Physicochemical Characterization of Kynurenine Pathway Metabolites
Source: Antioxidants (Basel). 2025 May 14;14(5):589. doi: 10.3390/antiox14050589 (PMC12108296; doi:10.3390/antiox14050589)
Supplement: Supplementary file 1 [file antioxidants-14-00589-s001.zip › 20250203_kyn_UV/kyn6.txt]

TITLE
DATA TYPE
ORIGIN	JASCO
OWNER
DATE	02/01/01
TIME	03:47:09
SPECTROMETER/DATA SYSTEM	JASCO Corp., V-550, Rev. 1.00
RESOLUTION
DELTAX	-1
XUNITS	NANOMETERS
YUNITS	ABSORBANCE
FIRSTX	400.0000
LASTX	250.0000
NPOINTS	151
FIRSTY	0.04929
MAXY	0.24147
MINY	0.04381
XYDATA
400.0000	0.04929
399.0000	0.05001
398.0000	0.04617
397.0000	0.04381
396.0000	0.04629
395.0000	0.04662
394.0000	0.04546
393.0000	0.04713
392.0000	0.04854
391.0000	0.04811
390.0000	0.04951
389.0000	0.04814
388.0000	0.04665
387.0000	0.04684
386.0000	0.04854
385.0000	0.04609
384.0000	0.0471
383.0000	0.04777
382.0000	0.0462
381.0000	0.04744
380.0000	0.04703
379.0000	0.04616
378.0000	0.04465
377.0000	0.0463
376.0000	0.04687
375.0000	0.04665
374.0000	0.04729
373.0000	0.04769
372.0000	0.04782
371.0000	0.04822
370.0000	0.04561
369.0000	0.04509
368.0000	0.04757
367.0000	0.04968
366.0000	0.04857
365.0000	0.046
364.0000	0.04866
363.0000	0.04811
362.0000	0.04841
361.0000	0.05158
360.0000	0.05455
359.0000	0.05874
358.0000	0.06154
357.0000	0.06336
356.0000	0.07284
355.0000	0.07893
354.0000	0.08785
353.0000	0.09721
352.0000	0.10684
351.0000	0.10983
350.0000	0.12001
349.0000	0.12942
348.0000	0.13471
347.0000	0.13386
346.0000	0.13673
345.0000	0.14003
344.0000	0.1344
343.0000	0.13528
342.0000	0.13774
341.0000	0.13913
340.0000	0.13113
339.0000	0.13332
338.0000	0.13641
337.0000	0.13981
336.0000	0.14375
335.0000	0.14751
334.0000	0.15018
333.0000	0.15204
332.0000	0.15242
331.0000	0.15133
330.0000	0.14888
329.0000	0.14571
328.0000	0.14192
327.0000	0.13768
326.0000	0.13367
325.0000	0.13014
324.0000	0.12678
323.0000	0.12395
322.0000	0.12166
321.0000	0.11942
320.0000	0.11716
319.0000	0.11501
318.0000	0.11222
317.0000	0.10872
316.0000	0.10526
315.0000	0.10153
314.0000	0.09761
313.0000	0.09372
312.0000	0.09008
311.0000	0.08674
310.0000	0.08358
309.0000	0.08072
308.0000	0.07825
307.0000	0.07606
306.0000	0.07407
305.0000	0.07211
304.0000	0.07055
303.0000	0.06867
302.0000	0.06683
301.0000	0.06497
300.0000	0.06281
299.0000	0.06072
298.0000	0.05886
297.0000	0.05744
296.0000	0.05592
295.0000	0.05498
294.0000	0.05421
293.0000	0.05345
292.0000	0.05277
291.0000	0.05212
290.0000	0.05167
289.0000	0.05105
288.0000	0.05032
287.0000	0.04975
286.0000	0.04888
285.0000	0.04818
284.0000	0.04749
283.0000	0.04704
282.0000	0.04649
281.0000	0.04623
280.0000	0.04611
279.0000	0.04605
278.0000	0.04596
277.0000	0.04587
276.0000	0.0457
275.0000	0.04545
274.0000	0.04512
273.0000	0.04464
272.0000	0.04432
271.0000	0.04451
270.0000	0.04467
269.0000	0.04492
268.0000	0.04584
267.0000	0.04732
266.0000	0.04934
265.0000	0.05175
264.0000	0.05454
263.0000	0.05792
262.0000	0.06192
261.0000	0.06673
260.0000	0.07241
259.0000	0.07941
258.0000	0.08769
257.0000	0.09742
256.0000	0.10894
255.0000	0.12267
254.0000	0.13895
253.0000	0.15819
252.0000	0.18138
251.0000	0.20913
250.0000	0.24147
