# Supplementary material for: Physicochemical Characterization of Kynurenine Pathway Metabolites
Source: Antioxidants (Basel). 2025 May 14;14(5):589. doi: 10.3390/antiox14050589 (PMC12108296; doi:10.3390/antiox14050589)
Supplement: Supplementary file 1 [file antioxidants-14-00589-s001.zip › 20250203_kyn_UV/kyn7.txt]

TITLE
DATA TYPE
ORIGIN	JASCO
OWNER
DATE	02/01/01
TIME	03:50:35
SPECTROMETER/DATA SYSTEM	JASCO Corp., V-550, Rev. 1.00
RESOLUTION
DELTAX	-1
XUNITS	NANOMETERS
YUNITS	ABSORBANCE
FIRSTX	400.0000
LASTX	250.0000
NPOINTS	151
FIRSTY	0.04614
MAXY	0.24349
MINY	0.03863
XYDATA
400.0000	0.04614
399.0000	0.04372
398.0000	0.04577
397.0000	0.04456
396.0000	0.04025
395.0000	0.04308
394.0000	0.04412
393.0000	0.04342
392.0000	0.04526
391.0000	0.04494
390.0000	0.04425
389.0000	0.0422
388.0000	0.04212
387.0000	0.04235
386.0000	0.04281
385.0000	0.04231
384.0000	0.03981
383.0000	0.04148
382.0000	0.04589
381.0000	0.0429
380.0000	0.04066
379.0000	0.0418
378.0000	0.03955
377.0000	0.03957
376.0000	0.04202
375.0000	0.0454
374.0000	0.04235
373.0000	0.0411
372.0000	0.04432
371.0000	0.0411
370.0000	0.03927
369.0000	0.04153
368.0000	0.04593
367.0000	0.04215
366.0000	0.04194
365.0000	0.04015
364.0000	0.03863
363.0000	0.04039
362.0000	0.04608
361.0000	0.04524
360.0000	0.04475
359.0000	0.04803
358.0000	0.05626
357.0000	0.0583
356.0000	0.06473
355.0000	0.07411
354.0000	0.08101
353.0000	0.09028
352.0000	0.10201
351.0000	0.11052
350.0000	0.11753
349.0000	0.12893
348.0000	0.13434
347.0000	0.13637
346.0000	0.13977
345.0000	0.13762
344.0000	0.13481
343.0000	0.13464
342.0000	0.13407
341.0000	0.13697
340.0000	0.13406
339.0000	0.13595
338.0000	0.1392
337.0000	0.1429
336.0000	0.14679
335.0000	0.15064
334.0000	0.15357
333.0000	0.15575
332.0000	0.1563
331.0000	0.15519
330.0000	0.15288
329.0000	0.14922
328.0000	0.14508
327.0000	0.14051
326.0000	0.13643
325.0000	0.1323
324.0000	0.12909
323.0000	0.12623
322.0000	0.12375
321.0000	0.12134
320.0000	0.11895
319.0000	0.11655
318.0000	0.11355
317.0000	0.11021
316.0000	0.10619
315.0000	0.10208
314.0000	0.09789
313.0000	0.09371
312.0000	0.08964
311.0000	0.08599
310.0000	0.08259
309.0000	0.07966
308.0000	0.07692
307.0000	0.0748
306.0000	0.07244
305.0000	0.07063
304.0000	0.06877
303.0000	0.06686
302.0000	0.06487
301.0000	0.06288
300.0000	0.06077
299.0000	0.05855
298.0000	0.05653
297.0000	0.05491
296.0000	0.0535
295.0000	0.05237
294.0000	0.05145
293.0000	0.05051
292.0000	0.04968
291.0000	0.04925
290.0000	0.04865
289.0000	0.04785
288.0000	0.04717
287.0000	0.04658
286.0000	0.04579
285.0000	0.04486
284.0000	0.04431
283.0000	0.04389
282.0000	0.04342
281.0000	0.04301
280.0000	0.04282
279.0000	0.04267
278.0000	0.0427
277.0000	0.04267
276.0000	0.04255
275.0000	0.04213
274.0000	0.04182
273.0000	0.04154
272.0000	0.0415
271.0000	0.0414
270.0000	0.04158
269.0000	0.04232
268.0000	0.04352
267.0000	0.04499
266.0000	0.04697
265.0000	0.04968
264.0000	0.05301
263.0000	0.05653
262.0000	0.06067
261.0000	0.06571
260.0000	0.07164
259.0000	0.07871
258.0000	0.08725
257.0000	0.09748
256.0000	0.10918
255.0000	0.12288
254.0000	0.13944
253.0000	0.15913
252.0000	0.1825
251.0000	0.21069
250.0000	0.24349
