# Supplementary material for: Physicochemical Characterization of Kynurenine Pathway Metabolites
Source: Antioxidants (Basel). 2025 May 14;14(5):589. doi: 10.3390/antiox14050589 (PMC12108296; doi:10.3390/antiox14050589)
Supplement: Supplementary file 1 [file antioxidants-14-00589-s001.zip › 20250204_kinurenicacid_titr/05.fid/log]

Tue Feb  4 10:10:26 2025: Experiment started
Tue Feb  4 10:11:09 2025: Acquisition complete
